# Supplementary material for: Relationship between ENaC Regulators and SARS-CoV-2 Virus Receptor (ACE2) Expression in Cultured Adult Human Fungiform (HBO) Taste Cells
Source: Nutrients. 2022 Jun 29;14(13):2703. doi: 10.3390/nu14132703 (PMC9268489; doi:10.3390/nu14132703)
Supplement: Supplementary file 1 [file nutrients-14-02703-s001.zip]

Archive with 1 entries (1 files):
- nutrients-1766986-supplementary.pdf
